# Supplementary material for: Exploring the Natural Origins of SARS-CoV-2 in the Light of Recombination
Source: Genome Biol Evol. 2022 Feb 8;14(2):evac018. doi: 10.1093/gbe/evac018 (PMC8882382; doi:10.1093/gbe/evac018)
Supplement: evac018_Supplementary_Data [file evac018_supplementary_data.zip]

Archive with 4 entries (4 files):
- Table_S1.csv
- Table_S2.csv
- Table_S3.csv
- Figures_S1toS3.pdf
