# Supplementary material for: Exploring the Natural Origins of SARS-CoV-2 in the Light of Recombination
Source: Genome Biol Evol. 2022 Feb 8;14(2):evac018. doi: 10.1093/gbe/evac018 (PMC8882382; doi:10.1093/gbe/evac018)
Supplement: evac018_Supplementary_Data [file evac018_supplementary_data.zip › Table_S1.csv]

NAME	HOST	LOCATION	ACC	GISAID acknowledgments	GARD analysis
Longquan_140	Rhinolophus_monoceros	Zhejiang	KF294457		Y
LYRa11	Rhinolophus_affinis	Yunnan	KF569996		Y
Rs3367	Rhinolophus_sinicus	Yunnan	KC881006
WIV1	Rhinolophus_sinicus	Yunnan	KF367457
279_2005	Rhinolophus_macrotis	Hubei	DQ648857
Pangolin-CoV	Manis_javanica	Guangdong	EPI_ISL_410721	Yongyi Shen; Lihua Xiao; Wu Chen	Y
SARS-CoV-2	Homo_sapiens	Hubei	MN908947		Y
RmYN02	Rhinolophus_malayanus	Yunnan	EPI_ISL_412977	Weifeng Shi; Tao Hu; Hong Zhou; Juan Li; Xing Chen; Alice Catherine Hughes; Yuhai Bi	Y
RaTG13	Rhinolophus_affinis	Yunnan	MN996532		Y
CoVZC45	Rhinolophus_pusillus	Zhejiang	MG772933
CoVZXC21	Rhinolophus_pusillus	Zhejiang	MG772934		Y
P4L	Manis_javanica	Guangxi	MT040333
P1E	Manis_javanica	Guangxi	MT040334		Y
P5L	Manis_javanica	Guangxi	MT040335
P5E	Manis_javanica	Guangxi	MT040336
P2V	Manis_javanica	Guangxi	MT072864
BM48-31	Rhinolophus_blasii	Bulgaria	NC_014470
BtKY72	Rhinolophus_spp	Kenya	KY352407
RpShaanxi2011	Rhinolophus_pusillus	Shaanxi	JX993987		Y
F46	Rhinolophus_pusillus	Yunnan	KU973692		Y
Yunnan2011	Chaerephon_plicata	Yunnan	JX993988		Y
Rp3	Rhinolophus_pearsoni	Guangxi	DQ071615
Rs672	Rhinolophus_sinicus	Guizhou	FJ588686
HSZ-Cc|SC1	Homo_sapiens	Guangdong	AY394995
Rs4237	Rhinolophus_sinicus	Yunnan	KY417147		Y
YN2013	Rhinolophus_sinicus	Yunnan	KJ473816
YN2018D	Rhinolophus_affinis	Yunnan	MK211378
YN2018A	Rhinolophus_affinis	Yunnan	MK211375
YN2018B	Rhinolophus_affinis	Yunnan	MK211376
Rs4874	Rhinolophus_sinicus	Yunnan	KY417150
WIV16	Rhinolophus_sinicus	Yunnan	KT444582
Rs4081	Rhinolophus_sinicus	Yunnan	KY417143
RsSHC014	Rhinolophus_sinicus	Yunnan	KC881005
Anlong-103	Rhinolophus_sinicus	Guizhou	KY770858
Anlong-112	Rhinolophus_sinicus	Guizhou	KY770859
Rs4247	Rhinolophus_sinicus	Yunnan	KY417148
Rs4231	Rhinolophus_sinicus	Yunnan	KY417146
Rs4255	Rhinolophus_sinicus	Yunnan	KY417149
Rs7327	Rhinolophus_sinicus	Yunnan	KY417151
As6526	Aselliscus_stoliczkanus	Yunnan	KY417142
Rs4084	Rhinolophus_sinicus	Yunnan	KY417144
Rs9401	Rhinolophus_sinicus	Yunnan	KY417152
Rf4092	Rhinolophus_ferrumequinum	Yunnan	KY417145		Y
YN2018C	Rhinolophus_affinis	Yunnan	MK211377
HKU3-9	Rhinolophus_sinicus	Guangdong	GQ153544
HKU3-10	Rhinolophus_sinicus	Guangdong	GQ153545
HKU3-13	Rhinolophus_sinicus	Guangdong	GQ153548
HKU3-11	Rhinolophus_sinicus	Guangdong	GQ153546
HKU3-5	Rhinolophus_sinicus	Guangdong	GQ153540
HKU3-7	Rhinolophus_sinicus	Guangdong	GQ153542
HKU3-2	Rhinolophus_sinicus	Guangdong	DQ084199
HKU3-12	Rhinolophus_sinicus	Guangdong	GQ153547
HKU3-4	Rhinolophus_sinicus	Guangdong	GQ153539
HKU3-6	Rhinolophus_sinicus	Guangdong	GQ153541
HKU3-1	Rhinolophus_sinicus	Guangdong	DQ022305		Y
HKU3-3	Rhinolophus_sinicus	Guangdong	DQ084200
HKU3-8	Rhinolophus_sinicus	Guangdong	GQ153543
YNLF_31C	Rhinolophus_ferrumequinum	Yunnan	KP886808
HuB2013	Rhinolophus_sinicus	Hubei	KJ473814
GX2013	Rhinolophus_sinicus	Guangxi	KJ473815
SC2018	Rhinolophus_spp	Sichuan	MK211374
HeB2013	Rhinolophus_ferrumequinum	Hebei	KJ473812
SX2013	Rhinolophus_ferrumequinum	Shanxi	KJ473813
Rf1	Rhinolophus_ferrumequinum	Hubei	DQ412042
Jiyuan-84	Rhinolophus_ferrumequinum	Henan	KY770860
YNLF_34C	Rhinolophus_ferrumequinum	Yunnan	KP886809
JTMC15	Rhinolophus_ferrumequinum	Jilin	KU182964		Y
Rm1	Rhinolophus_macrotis	Hubei	DQ412043
JL2012	Rhinolophus_ferrumequinum	Jilin	KJ473811		Y
RshSTT182	Rhinolophus_shameli	Cambodia	EPI_ISL_852604	Vibol Hul; Deborah Delaune; Erik A Karlsson; Ou Tey Putita; Alexandre Hassanin; Artem Baidaliuk; Fabiana Gámbaro; Vuong Tan Tu; Lucy Keatts; Jonna Mazet; Christine Johnson; Philippe Buchy; Philippe Dussart; Tracey Goldstein; Etienne Simon-Lorière; Veasna Duong	Y
RshSTT200	Rhinolophus_shameli	Cambodia	EPI_ISL_852605	Vibol Hul; Deborah Delaune; Erik A Karlsson; Ou Tey Putita; Alexandre Hassanin; Artem Baidaliuk; Fabiana Gámbaro; Vuong Tan Tu; Lucy Keatts; Jonna Mazet; Christine Johnson; Philippe Buchy; Philippe Dussart; Tracey Goldstein; Etienne Simon-Lorière; Veasna Duong
RacCS203	Rhinolophus_acuminatus	Thailand	MW251308		Y
Rc-o319	Rhinolophus_cornutus	Japan	LC556375		Y
RsYN04	Rhinolophus_sinicus	Yunnan	MZ081380		Y
RmYN08	Rhinolophus_malayanus	Yunnan	MZ081378
RmYN05	Rhinolophus_malayanus	Yunnan	MZ081376
RpYN06	Rhinolophus_pusillus	Yunnan	MZ081381		Y
PrC31	Rhinolophus_spp	Yunnan	MW703458		Y
