# Supplementary material for: Exploring the Natural Origins of SARS-CoV-2 in the Light of Recombination
Source: Genome Biol Evol. 2022 Feb 8;14(2):evac018. doi: 10.1093/gbe/evac018 (PMC8882382; doi:10.1093/gbe/evac018)
Supplement: evac018_Supplementary_Data [file evac018_supplementary_data.zip › Table_S2.csv]

Hotspot intensity	BDT true positive rate	BDT false positive rate	RRT true positive rate	RRT false positive rate
None	-	0.021	-	0.019
4x	0.097	0.016	0.104	0.015
8x	0.29	0.018	0.254	0.017
16x	0.59	0.014	0.576	0.014
