# Supplementary material for: Exploring the Natural Origins of SARS-CoV-2 in the Light of Recombination
Source: Genome Biol Evol. 2022 Feb 8;14(2):evac018. doi: 10.1093/gbe/evac018 (PMC8882382; doi:10.1093/gbe/evac018)
Supplement: evac018_Supplementary_Data [file evac018_supplementary_data.zip › Table_S3.csv]

RBP_region	al_start	al_end	length	SC2_start	SC2_end
1	1	1732	1732	1	1680
2	1733	3154	1421	1681	3093
3	3155	3761	606	3094	3649
4	3762	5193	1431	3650	4973
5	5194	8431	3237	4974	8208
6	8432	11671	3239	8209	11445
7	11672	12854	1182	11446	12622
8	12855	14633	1778	12623	14401
9	14634	16186	1552	14402	15954
10	16187	17155	968	15955	16923
11	17156	20197	3041	16924	19965
12	20198	20750	552	19966	20518
13	20751	21430	679	20519	21198
14	21431	21643	212	21199	21411
15	21644	22747	1103	21412	22460
16	22748	23692	944	22461	23396
17	23693	24452	759	23397	24144
18	24453	25151	698	24145	24843
19	25152	26638	1486	24844	26323
20	26639	28165	1526	26324	27388
21	28166	28571	405	27389	27685
22	28572	30956	2384	27686	29903
